# Supplementary material for: A retrospective two centre study of Birt-Hogg-Dubé syndrome reveals a pathogenic founder mutation in FLCN in the Swedish population
Source: PLoS One. 2022 Feb 17;17(2):e0264056. doi: 10.1371/journal.pone.0264056 (PMC8853502; doi:10.1371/journal.pone.0264056)
Supplement: S1 Table — Test result, variant and clinical phenotype is included for each individual. Each number represents one family and each letter represents one individual, ex 2a, 2b and 2c are three individuals which belong to the same family. N/A: Not available, CRC: Colorectal cancer, MDS: Myelodysplastic syndrome. (XLSX) [file pone.0264056.s001.xlsx]

## Sheet: Blad1
Individual ID	Age (17-07-2019)	Gender	Test result	Variant c.	Variant p.	Skin lesions	Kidney tumours	Histologic tumor type	Renal cysts	Pneumothorax	Lung cysts	Other symptoms
1a	44	F	Pos	del ex1	-	-	-	-	+	-	-	chronic lymphoedema, lever hemangioma
2a	34	F	Pos	c.779+1G>T	-	+	+	clear cell renal	-	-	+	-
2b	38	F	Neg	c.779+1G>T	-	-	-	-	-	-	-	-
2c	37	F	Pos	c.779+1G>T	-	-	-	-	-	-	-	-
2d	41	M	Pos	c.779+1G>T	-	-	-	-	-	+	+	-
2e	66	M	Pos	c.779+1G>T	-	+	-	-	-	+	+	-
3a	60	F	Pos	c.779+1G>T	-	+	-	-	+	+	+	-
3b	43	F	Pos	c.779+1G>T	-	-	-	-	-	+	+	-
3c	37	M	Pos	c.779+1G>T	-	-	-	-	-	-	-	-
3d	31	M	Neg	c.779+1G>T	-	-	-	-	-	-	-	-
3e	29	M	Neg	c.779+1G>T	-	-	-	-	-	-	-	-
4a	44	F	Pos	c.779+1G>T	-	-	-	-	+	+	+	-
5a	47	F	Pos	c.779+1G>T	-	-	-	-	+	-	-	skin fibrosarcoma
5b	30	F	Pos	c.779+1G>T	-	-	-	-	-	-	-	-
5c	45	F	Pos	c.779+1G>T	-	-	+	hybrid chromophobe/oncocytoma	-	+	+	-
5d	69	F	Neg	c.779+1G>T	-	-	-	-	-	-	-	-
5e	70	M	Pos	c.779+1G>T	-	+	+	chromophobe	-	-	+	thyreoid cancer, parotid adenoma, malignant melanoma
5f	26	F	Neg	c.779+1G>T	-	-	-	-	-	-	-	-
6a	37	M	Pos	c.779+1G>T	-	-	-	-	-	+	+	-
7a	54	F	Neg	c.779+1G>T	-	-	-	-	-	-	-	-
8a	51	F	Pos	c.779+1G>T	-	+	-	-	-	-	-	-
8b	53	M	Pos	c.779+1G>T	-	-	+	multifocal unclassified renal cancer	-	-	+	-
8c	26	M	Pos	c.779+1G>T	-	-	+	clear cell renal	-	-	-	-
8d	27	M	Pos	c.779+1G>T	-	-	+	chromophobe	-	-	+	-
8e	27	F	Neg	c.779+1G>T	-	-	-	-	-	-	-	-
8f	25	M	Neg	c.779+1G>T	-	-	-	-	-	-	-	-
9a	50	M	Neg	c.779+1G>T	-	-	-	-	-	-	-	-
11a	56	M	Pos	c.779+1G>T	-	+	+	N/A	-	+	N/A	-
11b	74	F	Pos	c.779+1G>T	-	+	+	hybrid chromophobe/oncocytoma	-	+	-	-
11c	52	M	Neg	c.779+1G>T	-	-	-	-	-	-	-	-
11d	68	F	Neg	c.779+1G>T	-	-	-	-	-	-	-	-
11e	76	F	Neg	c.779+1G>T	-	-	-	-	-	-	-	-
12a	51	F	Pos	c.1538+1G>A	-	-	N/A	N/A	N/A	+	+	-
13a	69	F	Pos	c.235_238del	p.(Ser79Thrfs*50)	+	-	-	-	+	+	-
14a	57	M	Pos	c.1285dup	p.(His429Profs*27)	+	+	papillary kidney cancer type 2	-	-	+	-
14b	20	F	Neg	c.1285dup	p.(His429Profs*27)	-	-	-	-	-	-	-
15a	45	F	Pos	c.779+1G>T	-	-	-	-	-	+	-	-
16a	60	M	Pos	c.779+1G>T	-	+	-	-	-	-	N/A	-
16b	45	F	Pos	c.779+1G>T	-	+	-	-	-	-	-	-
17a	39	M	Pos	c.1177-5_1177-3del	-	+	-	-	-	-	-	-
18a	31	F	Pos	c.1285dup	p.(His429Profs*27)	-	-	-	-	-	-	-
19a	73	M	Pos	c.1285dup	p.(His429Profs*27)	+	-	-	-	+	N/A	-
19b	38	F	Pos	c.1285dup	p.(His429Profs*27)	+	+	renal angiomyolipoma	+	+	+	-
19c	31	M	Pos	c.1285dup	p.(His429Profs*27)	-	-	-	-	+	+	-
20a	22	F	Pos	c.779+1G>T	-	+	-	-	-	-	-	-
21a	77	M	Pos	c.1285del	p.(His429Profs*27)	-	-	-	-	-	-	CRC
22a	31	F	Pos	c.1301_1302del	p.(Glu434Valfs*21)	-	-	-	-	-	-	-
23a	83	F	Pos	c.779+1G>T	-	-	-	-	+	+	+	CRC
23b	57	F	Pos	c.779+1G>T	-	+	-	-	+	-	+	-
23c	27	F	Neg	c.779+1G>T	-	-	-	-	-	-	-	-
23d	25	M	Pos	c.779+1G>T	-	-	-	-	-	-	-	-
24a	65	M	Pos	c.779+1G>T	-	+	-	-	-	+	+	-
24b	35	F	Pos	c.779+1G>T	-	+	-	-	-	-	+	-
24c	60	F	Neg	c.779+1G>T	-	-	-	-	-	-	-	-
25a	21	M	Neg	c.779+1G>T	-	-	-	-	-	-	-	-
25b	47	F	Pos	c.779+1G>T	-	+	-	-	-	+	+	-
25c	50	M	Neg	c.779+1G>T	-	-	-	-	-	-	-	-
26a	67	F	Pos	c.779+1G>T	-	+	-	-	+	-	+	-
26b	28	M	Pos	c.779+1G>T	-	-	-	-	-	+	+	-
26c	65	F	Pos	c.779+1G>T	-	+	-	-	+	+	+	-
26d	55	M	Pos	c.779+1G>T	-	+	-	-	-	+	+	-
26e	40	F	Neg	c.779+1G>T	-	-	-	-	-	-	-	-
26f	41	F	Neg	c.779+1G>T	-	-	-	-	-	-	-	-
26g	36	F	Neg	c.779+1G>T	-	-	-	-	-	-	-	-
27a	50	F	Neg	c.1285dup	p.(His429Profs*27)	-	-	-	-	-	-	-
28a	29	M	Neg	c.1285dup	p.(His429Profs*27)	-	-	-	-	-	-	-
28b	33	F	Neg	c.1285dup	p.(His429Profs*27)	-	-	-	-	-	-	-
29a	59	F	Pos	c.1285dup	p.(His429Profs*27)	-	-	-	-	-	+	-
29b	34	M	Neg	c.1285dup	p.(His429Profs*27)	-	-	-	-	-	-	-
29c	33	F	Neg	c.1285dup	p.(His429Profs*27)	-	-	-	-	-	-	-
29d	32	F	Neg	c.1285dup	p.(His429Profs*27)	-	-	-	-	-	-	-
30a	59	F	Pos	c.779+1G>T	-	+	-	-	-	+	+	-
30b	24	F	Neg	c.779+1G>T	-	-	-	-	-	-	-	-
30c	28	M	Neg	c.779+1G>T	-	-	-	-	-	-	-	-
30d	60	M	Pos	c.779+1G>T	-	-	-	-	-	-	-	-
31a	20	M	Pos	c.779+1G>T	-	-	-	-	-	-	-	-
31b	50	F	Pos	c.779+1G>T	-	+	+	chromophobe	-	+	N/A	-
31c	54	M	Pos	c.779+1G>T	-	-	-	-	-	+	N/A	-
31d	55	F	Pos	c.779+1G>T	-	+	-	-	-	+	N/A	-
32a	20	F	Neg	c.235_238delTCGG	p.(Ser79Thrfs*50)	-	-	-	-	-	-	-
33a	56	M	Pos	c.241_242del	p.(Met81Valfs*18)	+	-	-	+	+	+	dysplastic adenomas in sigmoideum
33b	54	M	Pos	c:241_242del	p.(Met81Valfs*18)	-	-	-	-	-	+	dysplastic adenomas in sigmoideum
33c	59	F	Pos	c:241_242del	p.(Met81Valfs*18)	+	+	N/A	+	-	+	-
33d	30	M	Neg	c:241_242del	p.(Met81Valfs*18)	-	-	-	-	-	-	-
33e	29	F	Pos	c.241_242del	p.(Met81Valfs*18)	+	-	-	-	-	+	-
34a	57	F	Pos	c.779+1G>T	-	+	-	-	-	+	+	-
34b	61	F	Pos	c.779+1G>T	-	+	-	-	+	-	+	basal cell carcinoma
35a	78	M	Pos	c.779+1G>T	-	+	N/A	N/A	N/A	+	-	-
36a	62	F	Neg	c.779+1G>T	-	-	-	-	-	-	-	-
37a	75	M	Pos	c.779+1G>T	-	+	+	N/A	-	+	+	-
37b	46	M	Pos	c.779+1G>T	-	+	-	-	-	+	+	-
37c	43	M	Pos	c.779+1G>T	-	-	-	-	-	-	-	-
38a	46	F	Neg	c.779+1G>T	-	-	-	-	-	-	-	-
39a	35	M	Pos	c.779+1G>T	-	-	-	-	-	+	+	-
39b	54	F	Pos	c.779+1G>T	-	N/A	N/A	N/A	N/A	N/A	N/A	CRC
39c	33	M	Neg	c.779+1G>T	-	-	-	-	-	-	-	-
39d	56	F	Pos	c.779+1G>T	-	-	-	-	-	+	+	-
40a	43	F	Neg	del ex1	-	-	-	-	-	-	-	-
41a	68	F	Pos	c.779+1G>T	-	+	+	hybrid chromophobe/oncocytoma	-	+	+	dysplastic adenomas (Haggit 2) in sigmoideum
101a	54	M	Pos	c.1285dup	p.(His429Profs*27)	+	-	-	-	-	-	-
101b	83	M	Pos	c.1285dup	p.(His429Profs*27)	+	-	-	-	+	-	-
101c	58	M	Pos	c.1285dup	p.(His429Profs*27)	+	-	-	-	+	-	-
102a	50	M	Pos	c.779+1G>T	-	+	-	-	-	+	-	-
103a	80	M	Pos	c.1285dup	p.(His429Profs*27)	+	-	-	-	+	-	hernia
103b	73	F	Pos	c.1285dup	p.(His429Profs*27)	N/A	-	-	-	+	-	polyps
103c	83	F	Pos	c.1285dup	p.(His429Profs*27)	N/A	-	-	-	+	-	CRC
104a	61	F	Pos	c.779+1G>T	-	-	+	hybrid chromophobe/oncocytoma	-	-	-	ovarian cysts
104e	54	F	Neg	c.779+1G>T	-	-	-	-	-	-	-	-
104f	58	M	Neg	c.779+1G>T	-	-	-	-	-	-	-	-
104g	62	M	Neg	c.779+1G>T	-	-	-	-	-	-	-	-
104h	39	M	Neg	c.779+1G>T	-	-	-	-	-	-	-	-
105a	72	M	Pos	c.779+1G>T	-	+	-	-	-	+	-	-
105c	44	F	Pos	c.779+1G>T	-	-	-	-	-	-	-	-
105d	44	F	Pos	c.779+1G>T	-	-	-	-	-	-	-	-
105e	29	F	Neg	c.779+1G>T	-	-	-	-	-	-	-	-
106a	55	F	Pos	c.779+1G>T	-	+	-	-	-	-	-	-
107a	51	M	Pos	c.779+1G>T	-	+	-	-	-	-	-	-
107b	49	F	Neg	c.779+1G>T	-	-	-	-	-	-	-	-
108a	52	M	Pos	c.779+1G>T	-	+	-	-	-	+	-	-
108c	54	M	Pos	c.779+1G>T	-	+	-	-	-	+	-	-
108d	50	M	Neg	c.779+1G>T	-	-	-	-	-	-	-	-
108f	45	F	Neg	c.779+1G>T	-	-	-	-	-	-	-	-
108g	50	F	Pos	c.779+1G>T	-	-	-	-	-	-	-	-
108h	23	F	Neg	c.779+1G>T	-	-	-	-	-	-	-	-
108i	27	F	Pos	c.779+1G>T	-	-	-	-	-	-	-	-
108j	28	F	Pos	c.779+1G>T	-	-	-	-	-	-	-	-
109a	52	F	Pos	c.1285dup	p.(His429Profs*27)	-	+	-	-	-	-	-
109b	55	M	Neg	c.1285dup	p.(His429Profs*27)	-	-	-	-	-	-	-
109c	47	F	Neg	c.1285dup	p.(His429Profs*27)	-	-	-	-	-	-	-
109d	25	F	Pos	c.1285dup	p.(His429Profs*27)	-	-	-	-	-	-	-
110a	46	F	Pos	del ex1	-	+	-	-	-	+	-	malignant melanoma
110b	72	M	Pos	del ex1	-	-	-	-	-	+	-	-
110c	57	F	Neg	del ex1	-	-	-	-	-	-	-	-
110d	44	F	Pos	del ex1	-	-	-	-	-	-	-	-
110e	19	M	Pos	del ex1	-	-	-	-	-	-	-	-
111a	51	M	Pos	c.1301_1302del	p.(Glu434Valfs*21)	-	+	clear cell renal	-	-	-	-
111b	97	F	Neg	c.1301_1302del	p.(Glu434Valfs*21)	-	-	-	-	-	-	-
111c	70	F	Neg	c.1301_1302del	p.(Glu434Valfs*21)	-	-	-	-	-	-	-
111d	71	F	Pos	c.1301_1302del	p.(Glu434Valfs*21)	-	-	-	-	+	-	-
112a	60	M	Pos	c.235_238del	p.(Ser79Thrfs*50)	+	-	-	-	+	-	-
113a	77	F	Pos	c.779+1G>T	-	+	-	-	-	+	-	-
114a	70	M	Pos	c.1285dup	p.(His429Profs*27)	+	+	N/A	-	-	-	MDS
114b	42	M	Neg	c.1285dup	p.(His429Profs*27)	-	-	-	-	-	-	-
114c	46	M	Neg	c.1285dup	p.(His429Profs*27)	-	-	-	-	-	-	-
115a	68	F	Pos	c.779+1G>T	-	+	-	-	-	-	-	-
115b	45	M	Pos	c.779+1G>T	-	-	-	-	-	-	-	-
116a	61	M	Pos	c.779+1G>T	-	+	-	-	-	-	-	leiomyosarcoma
117b	41	F	Neg	c.235_238del	p.(Ser79Thrfs*50)	-	-	-	-	-	-	-
117c	50	M	Pos	c.235_238del	p.(Ser79Thrfs*50)	-	-	-	-	-	-	-
117d	47	F	Pos	c.235_238del	p.(Ser79Thrfs*50)	-	-	-	-	-	-	-
117e	59	M	Pos	c.235_238del	p.(Ser79Thrfs*50)	+	-	-	-	+	+	-
118a	74	M	Pos	c.1285dup	p.(His429Profs*27)	+	+	N/A	-	+	-	-
118b	46	M	Pos	c.1285dup	p.(His429Profs*27)	-	-	-	-	-	-	-
118c	49	M	Neg	c.1285dup	p.(His429Profs*27)	-	-	-	-	-	-	-
119a	50	F	Pos	c.779+1G>T	-	+	-	-	-	+	-	-
120a	61	M	Pos	del ex1	-	+	-	-	-	+	+	-
120b	31	M	Pos	del ex1	-	-	-	-	-	-	-	-
121a	31	F	Pos	c.241_242del	p.(Met81Valfs*18)	+	-	-	-	+	+	-
121b	89	F	Pos	c.241_242del	p.(Met81Valfs*18)	-	-	-	-	-	-	-
121c	63	F	Pos	c.241_242del	p.(Met81Valfs*18)	-	-	-	-	-	-	-
121d	60	F	Pos	c.241_242del	p.(Met81Valfs*18)	-	-	-	-	-	-	-
121e	37	F	Neg	c.241_242del	p.(Met81Valfs*18)	-	-	-	-	-	-	-
121f	35	F	Neg	c.241_242del	p.(Met81Valfs*18)	-	-	-	-	-	-	-
122a	65	F	Pos	c.1285dup	p.(His429Profs*27)	+	-	-	-	-	-	-
122b	34	F	Pos	c.1285dup	p.(His429Profs*27)	-	-	-	-	-	-	-
122c	42	M	Pos	c.1285dup	p.(His429Profs*27)	-	-	-	-	-	-	-
122d	68	F	Neg	c.1285dup	p.(His429Profs*27)	-	-	-	-	-	-	-
122e	73	F	Neg	c.1285dup	p.(His429Profs*27)	-	-	-	-	-	-	-
122f	71	M	Neg	c.1285dup	p.(His429Profs*27)	-	-	-	-	-	-	-
122g	75	M	Pos	c.1285dup	p.(His429Profs*27)	-	-	-	-	-	-	-
123a	65	F	Pos	del ex1	-	+	-	-	+	-	-	-
123b	97	M	Pos	del ex1	-	+	-	-	-	-	-	-
123c	57	F	Pos	del ex1	-	+	-	-	-	-	-	-
123d	30	M	Pos	del ex1	-	+	-	-	-	-	-	-
123e	31	F	Neg	del ex1	-	-	-	-	-	-	-	-
124a	42	M	Pos	c.779+1G>T	-	-	-	-	+	+	+	-
124b	72	M	Pos	c.779+1G>T	-	+	-	-	-	-	-	-
124c	38	F	Neg	c.779+1G>T	-	-	-	-	-	-	-	-
125	53	M	Pos	c.1285dup	p.(His429Profs*27)	+	+	hybrid chromophobe/oncocytoma	-	-	-	-
126a	81	M	Pos	c.779+1G>T	-	+	-	-	-	+	-	-
126b	54	F	Neg	c.779+1G>T	-	-	-	-	-	-	-	-
127a	58	F	Pos	c.1285dup	p.(His429Profs*27)	+	+	benign bilateral renal tumor	+	+	-	malignant melanoma
127b	80	F	Pos	c.1285dup	p.(His429Profs*27)	N/A	-	-	+	+	-	-
127c	53	M	Pos	c.1285dup	p.(His429Profs*27)	-	-	-	-	-	-	-
127e	31	F	Pos	c.1285dup	p.(His429Profs*27)	-	-	-	-	-	-	-
128a	81	F	Pos	c.779+1G>T	-	+	-	-	-	+	+	malignant melanoma
128b	83	F	Pos	c.779+1G>T	-	-	-	-	-	+	-	CRC, endometrial cancer
128d	52	F	Neg	c.779+1G>T	-	-	-	-	-	-	0	-
128e	52	F	Neg	c.779+1G>T	-	-	-	-	-	-	-	-
128f	49	F	Pos	c.779+1G>T	-	+	-	-	-	-	-	-
128i	23	F	Neg	c.779+1G>T	-	-	-	-	-	-	-	-
128j	27	F	Neg	c.779+1G>T	-	-	-	-	-	-	-	-
129a	49	F	Pos	c.1285dup	p.(His429Profs*27)	+	-	-	-	+	-	-
129b	73	F	Pos	c.1285dup	p.(His429Profs*27)	-	-	-	-	-	-	-
129c	77	M	Pos	c.1285dup	p.(His429Profs*27)	-	-	-	-	-	-	-
129d	26	M	Pos	c.1285dup	p.(His429Profs*27)	-	-	-	-	-	-	-
129e	24	M	Pos	c.1285dup	p.(His429Profs*27)	-	-	-	-	-	-	-
129f	73	F	Pos	c.1285dup	p.(His429Profs*27)	+	+	N/A	-	-	-	-
129g	70	F	Neg	c.1285dup	p.(His429Profs*27)	-	-	-	-	-	-	-
129h	43	M	Pos	c.1285dup	p.(His429Profs*27)	-	-	-	-	-	-	-
129i	46	M	Pos	c.1285dup	p.(His429Profs*27)	-	-	-	-	-	-	-
130a	44	M	Pos	c.1301_1302del	p.(Glu434Valfs*21)	+	-	-	-	+	-	-
131a	45	M	Pos	c.1285dup	p.(His429Profs*27)	+	-	-	-	-	-	sarcoidosis
131b	45	M	Pos	c.1285dup	p.(His429Profs*27)	+	-	-	-	-	-	-
131c	49	M	Pos	c.1285dup	p.(His429Profs*27)	-	-	-	-	-	-	-
131d	49	M	Pos	c.1285dup	p.(His429Profs*27)	-	-	-	-	-	-	-
131e	46	M	Pos	c.1285dup	p.(His429Profs*27)	-	-	-	-	-	-	-
131f	36	M	Pos	c.1285dup	p.(His429Profs*27)	-	-	-	-	-	-	-
131g	46	F	Neg	c.1285dup	p.(His429Profs*27)	-	-	-	-	-	-	-
131h	53	M	Pos	c.1285dup	p.(His429Profs*27)	-	-	-	-	-	-	-
131i	30	F	Pos	c.1285dup	p.(His429Profs*27)	-	-	-	-	-	-	-
131j	21	F	Pos	c.1285dup	p.(His429Profs*27)	-	-	-	-	-	-	-
131k	19	M	Neg	c.1285dup	p.(His429Profs*27)	-	-	-	-	-	-	-
132a	43	M	Pos	c.1429C>T	p.(Arg477*)	+	-	-	-	+	-	-
132b	44	F	Pos	c.1429C>T	p.(Arg477*)	-	-	-	-	+	-	-
133a	66	M	Pos	c.235_238del	p.(Ser79Thrfs*50)	+	-	-	-	+	-	-
133b	69	M	Pos	c.235_238del	p.(Ser79Thrfs*50)	-	-	-	-	-	-	-
133c	57	F	Neg	c.235_238del	p.(Ser79Thrfs*50)	-	-	-	-	-	-	-
133d	40	F	Neg	c.235_238del	p.(Ser79Thrfs*50)	-	-	-	-	-	-	-
133e	36	M	Pos	c.235_238del	p.(Ser79Thrfs*50)	-	-	-	-	-	-	-
133f	47	M	Pos	c.235_238del	p.(Ser79Thrfs*50)	-	-	-	-	-	-	-
133g	44	F	Pos	c.235_238del	p.(Ser79Thrfs*50)	-	-	-	-	-	-	-
133h	43	F	Pos	c.235_238del	p.(Ser79Thrfs*50)	+	-	-	-	-	-	-
133i	39	F	Neg	c.235_238del	p.(Ser79Thrfs*50)	-	-	-	-	-	-	-
134a	59	F	Pos	c.779+1G>T	-	+	-	-	-	+	+	-
134b	62	F	Neg	c.779+1G>T	-	-	-	-	-	-	-	-
135a	50	M	Pos	c.235_238del	p.(Ser79Thrfs*50)	+	-	-	-	+	-	-
135b	87	F	Pos	c.235_238del	p.(Ser79Thrfs*50)	-	-	-	-	-	-	-
135c	55	F	Neg	c.235_238del	p.(Ser79Thrfs*50)	-	-	-	-	-	-	-
136a	46	F	Pos	c.779+1G>T	-	+	+	clear cell renal	-	+	+	thyroid cysts
136b	72	M	Pos	c.779+1G>T	-	+	-	-	-	-	-	-
136c	52	F	Neg	c.779+1G>T	-	-	-	-	-	-	-	-
136d	48	F	Pos	c.779+1G>T	-	+	-	-	-	-	-	-
136e	19	M	Neg	c.779+1G>T	-	-	-	-	-	-	-	-
137a	62	F	Pos	c.779+1G>T	-	-	+	hybrid chromophobe/oncocytoma	-	-	-	-
137b	88	F	Neg	c.779+1G>T	-	-	-	-	-	-	-	-
137c	57	F	Neg	c.779+1G>T	-	-	-	-	-	-	-	-
137d	33	F	Neg	c.779+1G>T	-	-	-	-	-	-	-	-
138a	44	F	Pos	c.779+1G>T	-	+	-	-	-	+	+	-
138b	71	F	Pos	c.779+1G>T	-	-	-	-	-	-	-	-
139a	75	F	Pos	c.779+1G>T	-	+	-	-	-	+	+	lung changes, tumor?
139b	69	F	Neg	c.779+1G>T	-	-	-	-	-	-	-	-
139c	65	F	Pos	c.779+1G>T	-	+	-	-	-	-	-	-
139d	54	M	Pos	c.779+1G>T	-	+	-	-	-	-	-	-
139e	46	M	Pos	c.779+1G>T	-	-	-	-	-	-	-	-
139f	52	M	Pos	c.779+1G>T	-	+	-	-	-	-	-	Lung nodules
139g	25	M	Neg	c.779+1G>T	-	-	-	-	-	-	-	-
139h	23	F	Neg	c.779+1G>T	-	-	-	-	-	-	-	-
139i	45	M	Neg	c.779+1G>T	-	-	-	-	-	-	-	-
140a	38	M	Pos	c.779+1G>T	-	-	-	-	-	+	+	-
140b	65	M	Pos	c.779+1G>T	-	+	-	-	-	+	-	-
140c	40	M	Pos	c.779+1G>T	-	+	-	-	+	+	-	-
141a	27	M	Pos	c.779+1G>T	-	-	-	-	-	+	+	spleen cysts
141b	63	M	Pos	c.779+1G>T	-	-	-	-	-	+	-	-
141c	31	F	Neg	c.779+1G>T	-	-	-	-	-	-	-	-
142a	61	F	Pos	c.779+1G>T	-	+	+	-	-	+	-	-
142b	54	F	Pos	c.779+1G>T	-	-	-	-	-	+	-	-
142c	28	F	Neg	c.779+1G>T	-	-	-	-	-	-	-	-
142d	19	M	Neg	c.779+1G>T	-	-	-	-	-	-	-	-
143a	74	F	Pos	c.779+1G>T	-	-	+	chromophobe	-	-	-	-
143b	44	F	Neg	c.779+1G>T	-	-	-	-	-	-	-	-
143c	47	F	Neg	c.779+1G>T	-	-	-	-	-	-	-	-
143d	72	M	Neg	c.779+1G>T	-	-	-	-	-	-	-	-
143e	63	F	Neg	c.779+1G>T	-	-	-	-	-	-	-	-
143f	68	M	Pos	c.779+1G>T	-	-	+	hybrid chromophobe/oncocytoma	-	-	-	-
143g	46	M	Pos	c.779+1G>T	-	-	-	-	-	-	-	-
143h	70	F	Pos	c.779+1G>T	-	-	-	-	-	-	-	-
143i	76	M	Neg	c.779+1G>T	-	-	-	-	-	-	-	-
143j	74	M	Neg	c.779+1G>T	-	-	-	-	-	-	-	-
144a	55	M	Pos	c.779+1G>T	-	-	+	hybrid chromophobe/oncocytoma	-	-	-	-
145a	20	M	Pos	c.235_238del	p.(Ser79Thrfs*50)	-	+	hybrid oncocytoma/papillary	-	-	-	-
145b	79	M	Pos	c.235_238del	p.(Ser79Thrfs*50)	+	-	-	-	-	-	-
145c	52	M	Pos	c.235_238del	p.(Ser79Thrfs*50)	-	-	-	-	-	-	-
145d	54	M	Pos	c.235_238del	p.(Ser79Thrfs*50)	-	-	-	-	-	-	-
145e	15	F	Pos	c.235_238del	p.(Ser79Thrfs*50)	-	-	-	-	-	-	-
145f	49	F	Neg	c.235_238del	p.(Ser79Thrfs*50)	-	-	-	-	-	-	-
145g	18	M	Neg	c.235_238del	p.(Ser79Thrfs*50)	-	-	-	-	-	-	-
146a	30	F	Pos	c.43G>A	p.(Gly15Ser)	-	+	chromophobe	-	-	-	-
