# Supplementary material for: A retrospective two centre study of Birt-Hogg-Dubé syndrome reveals a pathogenic founder mutation in FLCN in the Swedish population
Source: PLoS One. 2022 Feb 17;17(2):e0264056. doi: 10.1371/journal.pone.0264056 (PMC8853502; doi:10.1371/journal.pone.0264056)
Supplement: S2 Table — Pathogenic FLCN variant and clinical phenotype for each individual included in the study. FH: Family history, CRC: Colorectal cancer. (XLSX) [file pone.0264056.s002.xlsx]

## Sheet: Blad1
Family ID	Variant c.	Variant p.	FH skin lesions	FH renal tumour	FH lung cysts	FH pneumothorax	FH CRC/polyps
1	del ex1	-	-	-	-	+	-
2	c.779+1G>T	-	+	+	+	+	-
3	c.779+1G>T	-	+	-	+	+	-
4	c.779+1G>T	-	+	-	-	+	-
5	c.779+1G>T	-	+	+	+	+	-
6	c.779+1G>T	-	+	-	N/A	+	-
8	c.779+1G>T	-	+	+	+	-	-
11	c.779+1G>T	-	+	+	N/A	+	-
12	c.1538+1G>A	-	N/A	+	+	+	-
13	c.235_238del	p.(Ser79Thrfs*50)	+	-	+	+	-
14	c.1285dup	p.(His429Profs*27)	+	+	+	+	+
15	c.779+1G>T	-	-	-	-	+	-
16	c.779+1G>T	-	+	-	N/A	-	+
17	c.1177-5_1177-3del	-	+	-	+	+	-
18	c.1285dup	p.(His429Profs*27)	+	+	N/A	+	-
19	c.1285dup	p.(His429Profs*27)	+	+	+	+	-
20	c.779+1G>T	-	+	-	-	-	-
21	c.1285del	p.(His429Thrfs*39)	+	-	-	-	+
22	c.1301_1302del	p.(Glu434Valfs*21)	+	+	+	-	+
23	c.779+1G>T	-	+	-	N/A	+	+
24	c.779+1G>T	-	+	-	+	+	-
25	c.779+1G>T	-	+	-	+	+	-
26	c.779+1G>T	-	+	-	+	+	+
29	c.1285dup	p.(His429Profs*27)	+	+	+	+	+
30	c.779+1G>T	-	+	+	+	+	-
31	c.779+1G>T	-	+	+	N/A	+	-
33	c.241_242del	p.(Met81Valfs*18)	+	-	N/A	+	+
34	c.779+1G>T	-	+	-	N/A	+	-
35	c.779+1G>T	-	+	-	N/A	+	-
37	c.779+1G>T	-	+	+	+	+	-
39	c.779+1G>T	-	-	-	+	+	+
41	c.779+1G>T	-	+	-	+	+	+
101	c.1285dup	p.(His429Profs*27)	+	-	-	+	-
102	c.779+1G>T	-	+	-	-	+	-
103	c.1285dup	p.(His429Profs*27)	-	-	-	+	+
104	c.779+1G>T	-	-	+	-	-	-
105	c.779+1G>T	-	+	+	-	+	-
106	c.779+1G>T	-	+	-	-	-	-
107	c.779+1G>T	-	+	-	-	-	-
108	c.779+1G>T	-	+	+	-	+	-
109	c.1285dup	p.(His429Profs*27)	-	+	-	-	-
110	del ex1	-	+	-	-	+	-
111	c.1301_1302del	p.(Glu434Valfs*21)	-	+	-	+	-
112	c.235_238del	p.(Ser79Thrfs*50)	+	-	-	+	-
113	c.779+1G>T	-	+	-	-	+	-
114	c.1285dup	p.(His429Profs*27)	+	+	-	-	-
115	c.779+1G>T	-	+	+	-	-	-
116	c.779+1G>T	-	+	-	-	-	-
117	c.235_238del	p.(Ser79Thrfs*50)	+	-	+	+	-
118	c.1285dup	p.(His429Profs*27)	+	+	-	+	-
119	c.779+1G>T	-	+	-	-	-	-
120	del ex1	-	+	-	+	-	-
121	c.241_242del	p.(Met81Valfs*18)	+	-	+	-	-
122	c.1285dup	p.(His429Profs*27)	+	-	-	+	-
123	del ex1	-	+	-	-	-	-
124	c.779+1G>T	-	+	-	+	+	-
125	c.1285dup	p.(His429Profs*27)	-	-	-	+	-
126	c.779+1G>T	-	+	-	-	+	-
127	c.1285dup	p.(His429Profs*27)	+	+	-	+	-
128	c.779+1G>T	-	+	-	-	+	-
129	c.1285dup	p.(His429Profs*27)	+	+	-	+	-
130	c.1301_1302del	p.(Glu434Valfs*21)	+	-	-	+	-
131	c.1285dup	p.(His429Profs*27)	+	-	-	-	+
132	c.1429C>T	p.(Arg477*)	+	-	-	+	-
133	c.235_238del	p.(Ser79Thrfs*50)	+	-	-	+	-
134	c.779+1G>T	-	+	-	+	+	+
135	c.235_238del	p.(Ser79Thrfs*50)	+	-	-	+	-
136	c.779+1G>T	-	+	+	+	+	+
137	c.779+1G>T	-	-	+	-	-	-
138	c.779+1G>T	-	+	-	+	+	-
139	c.779+1G>T	-	+	-	+	+	-
140	c.779+1G>T	-	+	-	-	+	-
141	c.779+1G>T	-	-	+	-	+	-
142	c.779+1G>T	-	+	+	-	+	-
143	c.779+1G>T	-	-	+	-	-	-
144	c.779+1G>T	-	-	+	-	-	-
145	c.235_238del	p.(Ser79Thrfs*50)	+	+	-	-	-
146	c.43G>A	p.(Gly15Ser)	-	+	-	-	-
